# Supplementary material for: Repurposing live attenuated trivalent MMR vaccine as cost-effective cancer immunotherapy
Source: Front Oncol. 2022 Nov 9;12:1042250. doi: 10.3389/fonc.2022.1042250 (PMC9706410; doi:10.3389/fonc.2022.1042250)
Supplement: Supplementary file 3 [file DataSheet_2.csv]

Protocol	Sheet	Data Set	Gate	Number	%Gated
Protocol	FACS analysis	Hepa 1 6 Tumors_G1 Ms6740_B06_033	All	67125	100						G1 (PBS)
Protocol	FACS analysis	Hepa 1 6 Tumors_G1 Ms6740_B06_033	CD11b-	28640	66.54						G2 (MMR)
Protocol	FACS analysis	Hepa 1 6 Tumors_G1 Ms6740_B06_033	CD11b+	14400	33.46
Protocol	FACS analysis	Hepa 1 6 Tumors_G1 Ms6740_B06_033	CD3+	16262	56.78
Protocol	FACS analysis	Hepa 1 6 Tumors_G1 Ms6740_B06_033	CD4+	6690	41.14
Protocol	FACS analysis	Hepa 1 6 Tumors_G1 Ms6740_B06_033	CD4+CD44+	3412	51
Protocol	FACS analysis	Hepa 1 6 Tumors_G1 Ms6740_B06_033	CD4+IFNg+	44	0.66
Protocol	FACS analysis	Hepa 1 6 Tumors_G1 Ms6740_B06_033	CD4+Ki67+	2835	42.38
Protocol	FACS analysis	Hepa 1 6 Tumors_G1 Ms6740_B06_033	CD4+PD-1+	221	3.3
Protocol	FACS analysis	Hepa 1 6 Tumors_G1 Ms6740_B06_033	CD45+	43040	71.12
Protocol	FACS analysis	Hepa 1 6 Tumors_G1 Ms6740_B06_033	CD8+	8665	53.28
Protocol	FACS analysis	Hepa 1 6 Tumors_G1 Ms6740_B06_033	CD8+CD44+	4837	55.82
Protocol	FACS analysis	Hepa 1 6 Tumors_G1 Ms6740_B06_033	CD8+GrazymeB+	219	2.53
Protocol	FACS analysis	Hepa 1 6 Tumors_G1 Ms6740_B06_033	CD8+IFNg+	306	3.53
Protocol	FACS analysis	Hepa 1 6 Tumors_G1 Ms6740_B06_033	CD8+Ki67+	6662	76.88
Protocol	FACS analysis	Hepa 1 6 Tumors_G1 Ms6740_B06_033	CD8+PD-1+	1453	16.77
Protocol	FACS analysis	Hepa 1 6 Tumors_G1 Ms6740_B06_033	F4/80-	31154	72.38
Protocol	FACS analysis	Hepa 1 6 Tumors_G1 Ms6740_B06_033	FSC vs SSC	64380	95.91
Protocol	FACS analysis	Hepa 1 6 Tumors_G1 Ms6740_B06_033	M1	100	64.52
Protocol	FACS analysis	Hepa 1 6 Tumors_G1 Ms6740_B06_033	M2	57	36.77
Protocol	FACS analysis	Hepa 1 6 Tumors_G1 Ms6740_B06_033	Macrophages	155	1.08
Protocol	FACS analysis	Hepa 1 6 Tumors_G1 Ms6740_B06_033	NK	891	2.86
Protocol	FACS analysis	Hepa 1 6 Tumors_G1 Ms6740_B06_033	NKT	32	0.1
Protocol	FACS analysis	Hepa 1 6 Tumors_G1 Ms6740_B06_033	Singlets	60520	94
Protocol	FACS analysis	Hepa 1 6 Tumors_G1 Ms6748_B07_034	All	134237	100
Protocol	FACS analysis	Hepa 1 6 Tumors_G1 Ms6748_B07_034	CD11b-	12968	34.31
Protocol	FACS analysis	Hepa 1 6 Tumors_G1 Ms6748_B07_034	CD11b+	24824	65.69
Protocol	FACS analysis	Hepa 1 6 Tumors_G1 Ms6748_B07_034	CD3+	9151	70.57
Protocol	FACS analysis	Hepa 1 6 Tumors_G1 Ms6748_B07_034	CD4+	2536	27.71
Protocol	FACS analysis	Hepa 1 6 Tumors_G1 Ms6748_B07_034	CD4+CD44+	2478	97.71
Protocol	FACS analysis	Hepa 1 6 Tumors_G1 Ms6748_B07_034	CD4+IFNg+	23	0.91
Protocol	FACS analysis	Hepa 1 6 Tumors_G1 Ms6748_B07_034	CD4+Ki67+	2330	91.88
Protocol	FACS analysis	Hepa 1 6 Tumors_G1 Ms6748_B07_034	CD4+PD-1+	267	10.53
Protocol	FACS analysis	Hepa 1 6 Tumors_G1 Ms6748_B07_034	CD45+	37792	31.61
Protocol	FACS analysis	Hepa 1 6 Tumors_G1 Ms6748_B07_034	CD8+	5921	64.7
Protocol	FACS analysis	Hepa 1 6 Tumors_G1 Ms6748_B07_034	CD8+CD44+	5631	95.1
Protocol	FACS analysis	Hepa 1 6 Tumors_G1 Ms6748_B07_034	CD8+GrazymeB+	533	9
Protocol	FACS analysis	Hepa 1 6 Tumors_G1 Ms6748_B07_034	CD8+IFNg+	147	2.48
Protocol	FACS analysis	Hepa 1 6 Tumors_G1 Ms6748_B07_034	CD8+Ki67+	5718	96.57
Protocol	FACS analysis	Hepa 1 6 Tumors_G1 Ms6748_B07_034	CD8+PD-1+	2504	42.29
Protocol	FACS analysis	Hepa 1 6 Tumors_G1 Ms6748_B07_034	F4/80-	23135	61.22
Protocol	FACS analysis	Hepa 1 6 Tumors_G1 Ms6748_B07_034	FSC vs SSC	128610	95.81
Protocol	FACS analysis	Hepa 1 6 Tumors_G1 Ms6748_B07_034	M1	56	40.29
Protocol	FACS analysis	Hepa 1 6 Tumors_G1 Ms6748_B07_034	M2	83	59.71
Protocol	FACS analysis	Hepa 1 6 Tumors_G1 Ms6748_B07_034	Macrophages	139	0.56
Protocol	FACS analysis	Hepa 1 6 Tumors_G1 Ms6748_B07_034	NK	1319	5.7
Protocol	FACS analysis	Hepa 1 6 Tumors_G1 Ms6748_B07_034	NKT	13	0.06
Protocol	FACS analysis	Hepa 1 6 Tumors_G1 Ms6748_B07_034	Singlets	119542	92.95
Protocol	FACS analysis	Hepa 1 6 Tumors_G1 Ms6753_B08_035	All	207960	100
Protocol	FACS analysis	Hepa 1 6 Tumors_G1 Ms6753_B08_035	CD11b-	9057	44.02
Protocol	FACS analysis	Hepa 1 6 Tumors_G1 Ms6753_B08_035	CD11b+	11516	55.98
Protocol	FACS analysis	Hepa 1 6 Tumors_G1 Ms6753_B08_035	CD3+	6361	70.23
Protocol	FACS analysis	Hepa 1 6 Tumors_G1 Ms6753_B08_035	CD4+	1977	31.08
Protocol	FACS analysis	Hepa 1 6 Tumors_G1 Ms6753_B08_035	CD4+CD44+	1439	72.79
Protocol	FACS analysis	Hepa 1 6 Tumors_G1 Ms6753_B08_035	CD4+IFNg+	15	0.76
Protocol	FACS analysis	Hepa 1 6 Tumors_G1 Ms6753_B08_035	CD4+Ki67+	1354	68.49
Protocol	FACS analysis	Hepa 1 6 Tumors_G1 Ms6753_B08_035	CD4+PD-1+	285	14.42
Protocol	FACS analysis	Hepa 1 6 Tumors_G1 Ms6753_B08_035	CD45+	20573	11.79
Protocol	FACS analysis	Hepa 1 6 Tumors_G1 Ms6753_B08_035	CD8+	4088	64.27
Protocol	FACS analysis	Hepa 1 6 Tumors_G1 Ms6753_B08_035	CD8+CD44+	3468	84.83
Protocol	FACS analysis	Hepa 1 6 Tumors_G1 Ms6753_B08_035	CD8+GrazymeB+	298	7.29
Protocol	FACS analysis	Hepa 1 6 Tumors_G1 Ms6753_B08_035	CD8+IFNg+	72	1.76
Protocol	FACS analysis	Hepa 1 6 Tumors_G1 Ms6753_B08_035	CD8+Ki67+	3768	92.17
Protocol	FACS analysis	Hepa 1 6 Tumors_G1 Ms6753_B08_035	CD8+PD-1+	1655	40.48
Protocol	FACS analysis	Hepa 1 6 Tumors_G1 Ms6753_B08_035	F4/80-	15493	75.31
Protocol	FACS analysis	Hepa 1 6 Tumors_G1 Ms6753_B08_035	FSC vs SSC	194157	93.36
Protocol	FACS analysis	Hepa 1 6 Tumors_G1 Ms6753_B08_035	M1	22	25
Protocol	FACS analysis	Hepa 1 6 Tumors_G1 Ms6753_B08_035	M2	66	75
Protocol	FACS analysis	Hepa 1 6 Tumors_G1 Ms6753_B08_035	Macrophages	88	0.76
Protocol	FACS analysis	Hepa 1 6 Tumors_G1 Ms6753_B08_035	NK	811	5.23
Protocol	FACS analysis	Hepa 1 6 Tumors_G1 Ms6753_B08_035	NKT	17	0.11
Protocol	FACS analysis	Hepa 1 6 Tumors_G1 Ms6753_B08_035	Singlets	174495	89.87
Protocol	FACS analysis	Hepa 1 6 Tumors_G1 Ms6755_B09_036	All	105676	100
Protocol	FACS analysis	Hepa 1 6 Tumors_G1 Ms6755_B09_036	CD11b-	16140	42.81
Protocol	FACS analysis	Hepa 1 6 Tumors_G1 Ms6755_B09_036	CD11b+	21558	57.19
Protocol	FACS analysis	Hepa 1 6 Tumors_G1 Ms6755_B09_036	CD3+	11683	72.39
Protocol	FACS analysis	Hepa 1 6 Tumors_G1 Ms6755_B09_036	CD4+	3510	30.04
Protocol	FACS analysis	Hepa 1 6 Tumors_G1 Ms6755_B09_036	CD4+CD44+	3411	97.18
Protocol	FACS analysis	Hepa 1 6 Tumors_G1 Ms6755_B09_036	CD4+IFNg+	37	1.05
Protocol	FACS analysis	Hepa 1 6 Tumors_G1 Ms6755_B09_036	CD4+Ki67+	3161	90.06
Protocol	FACS analysis	Hepa 1 6 Tumors_G1 Ms6755_B09_036	CD4+PD-1+	421	11.99
Protocol	FACS analysis	Hepa 1 6 Tumors_G1 Ms6755_B09_036	CD45+	37698	41.53
Protocol	FACS analysis	Hepa 1 6 Tumors_G1 Ms6755_B09_036	CD8+	6564	56.18
Protocol	FACS analysis	Hepa 1 6 Tumors_G1 Ms6755_B09_036	CD8+CD44+	6020	91.71
Protocol	FACS analysis	Hepa 1 6 Tumors_G1 Ms6755_B09_036	CD8+GrazymeB+	371	5.65
Protocol	FACS analysis	Hepa 1 6 Tumors_G1 Ms6755_B09_036	CD8+IFNg+	240	3.66
Protocol	FACS analysis	Hepa 1 6 Tumors_G1 Ms6755_B09_036	CD8+Ki67+	6317	96.24
Protocol	FACS analysis	Hepa 1 6 Tumors_G1 Ms6755_B09_036	CD8+PD-1+	3647	55.56
Protocol	FACS analysis	Hepa 1 6 Tumors_G1 Ms6755_B09_036	F4/80-	23940	63.5
Protocol	FACS analysis	Hepa 1 6 Tumors_G1 Ms6755_B09_036	FSC vs SSC	99175	93.85
Protocol	FACS analysis	Hepa 1 6 Tumors_G1 Ms6755_B09_036	M1	200	62.5
Protocol	FACS analysis	Hepa 1 6 Tumors_G1 Ms6755_B09_036	M2	122	38.13
Protocol	FACS analysis	Hepa 1 6 Tumors_G1 Ms6755_B09_036	Macrophages	320	1.48
Protocol	FACS analysis	Hepa 1 6 Tumors_G1 Ms6755_B09_036	NK	2049	8.56
Protocol	FACS analysis	Hepa 1 6 Tumors_G1 Ms6755_B09_036	NKT	62	0.26
Protocol	FACS analysis	Hepa 1 6 Tumors_G1 Ms6755_B09_036	Singlets	90769	91.52
Protocol	FACS analysis	Hepa 1 6 Tumors_G1 Ms6768_B10_037	All	170784	100
Protocol	FACS analysis	Hepa 1 6 Tumors_G1 Ms6768_B10_037	CD11b-	5122	32.02
Protocol	FACS analysis	Hepa 1 6 Tumors_G1 Ms6768_B10_037	CD11b+	10875	67.98
Protocol	FACS analysis	Hepa 1 6 Tumors_G1 Ms6768_B10_037	CD3+	3421	66.79
Protocol	FACS analysis	Hepa 1 6 Tumors_G1 Ms6768_B10_037	CD4+	855	24.99
Protocol	FACS analysis	Hepa 1 6 Tumors_G1 Ms6768_B10_037	CD4+CD44+	810	94.74
Protocol	FACS analysis	Hepa 1 6 Tumors_G1 Ms6768_B10_037	CD4+IFNg+	2	0.23
Protocol	FACS analysis	Hepa 1 6 Tumors_G1 Ms6768_B10_037	CD4+Ki67+	791	92.51
Protocol	FACS analysis	Hepa 1 6 Tumors_G1 Ms6768_B10_037	CD4+PD-1+	160	18.71
Protocol	FACS analysis	Hepa 1 6 Tumors_G1 Ms6768_B10_037	CD45+	15997	11.74
Protocol	FACS analysis	Hepa 1 6 Tumors_G1 Ms6768_B10_037	CD8+	2447	71.53
Protocol	FACS analysis	Hepa 1 6 Tumors_G1 Ms6768_B10_037	CD8+CD44+	2341	95.67
Protocol	FACS analysis	Hepa 1 6 Tumors_G1 Ms6768_B10_037	CD8+GrazymeB+	165	6.74
Protocol	FACS analysis	Hepa 1 6 Tumors_G1 Ms6768_B10_037	CD8+IFNg+	20	0.82
Protocol	FACS analysis	Hepa 1 6 Tumors_G1 Ms6768_B10_037	CD8+Ki67+	2396	97.92
Protocol	FACS analysis	Hepa 1 6 Tumors_G1 Ms6768_B10_037	CD8+PD-1+	981	40.09
Protocol	FACS analysis	Hepa 1 6 Tumors_G1 Ms6768_B10_037	F4/80-	13156	82.24
Protocol	FACS analysis	Hepa 1 6 Tumors_G1 Ms6768_B10_037	FSC vs SSC	158425	92.76
Protocol	FACS analysis	Hepa 1 6 Tumors_G1 Ms6768_B10_037	M1	21	24.42
Protocol	FACS analysis	Hepa 1 6 Tumors_G1 Ms6768_B10_037	M2	63	73.26
Protocol	FACS analysis	Hepa 1 6 Tumors_G1 Ms6768_B10_037	Macrophages	86	0.79
Protocol	FACS analysis	Hepa 1 6 Tumors_G1 Ms6768_B10_037	NK	383	2.91
Protocol	FACS analysis	Hepa 1 6 Tumors_G1 Ms6768_B10_037	NKT	4	0.03
Protocol	FACS analysis	Hepa 1 6 Tumors_G1 Ms6768_B10_037	Singlets	136247	86
Protocol	FACS analysis	Hepa 1 6 Tumors_G1 Ms6771_B11_038	All	154176	100
Protocol	FACS analysis	Hepa 1 6 Tumors_G1 Ms6771_B11_038	CD11b-	10712	39.91
Protocol	FACS analysis	Hepa 1 6 Tumors_G1 Ms6771_B11_038	CD11b+	16127	60.09
Protocol	FACS analysis	Hepa 1 6 Tumors_G1 Ms6771_B11_038	CD3+	7072	66.02
Protocol	FACS analysis	Hepa 1 6 Tumors_G1 Ms6771_B11_038	CD4+	2457	34.74
Protocol	FACS analysis	Hepa 1 6 Tumors_G1 Ms6771_B11_038	CD4+CD44+	2222	90.44
Protocol	FACS analysis	Hepa 1 6 Tumors_G1 Ms6771_B11_038	CD4+IFNg+	17	0.69
Protocol	FACS analysis	Hepa 1 6 Tumors_G1 Ms6771_B11_038	CD4+Ki67+	2086	84.9
Protocol	FACS analysis	Hepa 1 6 Tumors_G1 Ms6771_B11_038	CD4+PD-1+	482	19.62
Protocol	FACS analysis	Hepa 1 6 Tumors_G1 Ms6771_B11_038	CD45+	26839	20.49
Protocol	FACS analysis	Hepa 1 6 Tumors_G1 Ms6771_B11_038	CD8+	4215	59.6
Protocol	FACS analysis	Hepa 1 6 Tumors_G1 Ms6771_B11_038	CD8+CD44+	3830	90.87
Protocol	FACS analysis	Hepa 1 6 Tumors_G1 Ms6771_B11_038	CD8+GrazymeB+	157	3.72
Protocol	FACS analysis	Hepa 1 6 Tumors_G1 Ms6771_B11_038	CD8+IFNg+	48	1.14
Protocol	FACS analysis	Hepa 1 6 Tumors_G1 Ms6771_B11_038	CD8+Ki67+	3933	93.31
Protocol	FACS analysis	Hepa 1 6 Tumors_G1 Ms6771_B11_038	CD8+PD-1+	2102	49.87
Protocol	FACS analysis	Hepa 1 6 Tumors_G1 Ms6771_B11_038	F4/80-	21400	79.73
Protocol	FACS analysis	Hepa 1 6 Tumors_G1 Ms6771_B11_038	FSC vs SSC	146434	94.98
Protocol	FACS analysis	Hepa 1 6 Tumors_G1 Ms6771_B11_038	M1	19	63.33
Protocol	FACS analysis	Hepa 1 6 Tumors_G1 Ms6771_B11_038	M2	11	36.67
Protocol	FACS analysis	Hepa 1 6 Tumors_G1 Ms6771_B11_038	Macrophages	30	0.19
Protocol	FACS analysis	Hepa 1 6 Tumors_G1 Ms6771_B11_038	NK	536	2.5
Protocol	FACS analysis	Hepa 1 6 Tumors_G1 Ms6771_B11_038	NKT	10	0.05
Protocol	FACS analysis	Hepa 1 6 Tumors_G1 Ms6771_B11_038	Singlets	130962	89.43
Protocol	FACS analysis	Hepa 1 6 Tumors_G2 Ms6760_D05_056	All	167376	100
Protocol	FACS analysis	Hepa 1 6 Tumors_G2 Ms6760_D05_056	CD11b-	13640	38.46
Protocol	FACS analysis	Hepa 1 6 Tumors_G2 Ms6760_D05_056	CD11b+	21829	61.54
Protocol	FACS analysis	Hepa 1 6 Tumors_G2 Ms6760_D05_056	CD3+	9580	70.23
Protocol	FACS analysis	Hepa 1 6 Tumors_G2 Ms6760_D05_056	CD4+	2034	21.23
Protocol	FACS analysis	Hepa 1 6 Tumors_G2Ms6760_D05_056	CD4+CD44+	1931	94.94
Protocol	FACS analysis	Hepa 1 6 Tumors_G2 Ms6760_D05_056	CD4+IFNg+	25	1.23
Protocol	FACS analysis	Hepa 1 6 Tumors_G2 Ms6760_D05_056	CD4+Ki67+	1857	91.3
Protocol	FACS analysis	Hepa 1 6 Tumors_G62Ms6760_D05_056	CD4+PD-1+	269	13.23
Protocol	FACS analysis	Hepa 1 6 Tumors_G2Ms6760_D05_056	CD45+	35469	24.33
Protocol	FACS analysis	Hepa 1 6 Tumors_G2 Ms6760_D05_056	CD8+	6922	72.25
Protocol	FACS analysis	Hepa 1 6 Tumors_G2 Ms6760_D05_056	CD8+CD44+	6589	95.19
Protocol	FACS analysis	Hepa 1 6 Tumors_G2 Ms6760_D05_056	CD8+GrazymeB+	2188	31.61
Protocol	FACS analysis	Hepa 1 6 Tumors_G2 Ms6760_D05_056	CD8+IFNg+	91	1.31
Protocol	FACS analysis	Hepa 1 6 Tumors_G2 Ms6760_D05_056	CD8+Ki67+	6738	97.34
Protocol	FACS analysis	Hepa 1 6 Tumors_G2 Ms6760_D05_056	CD8+PD-1+	3377	48.79
Protocol	FACS analysis	Hepa 1 6 Tumors_G2 Ms6760_D05_056	F4/80-	22892	64.54
Protocol	FACS analysis	Hepa 1 6 Tumors_G2 Ms6760_D05_056	FSC vs SSC	158728	94.83
Protocol	FACS analysis	Hepa 1 6 Tumors_G2 Ms6760_D05_056	M1	18	23.08
Protocol	FACS analysis	Hepa 1 6 Tumors_G2 Ms6760_D05_056	M2	60	76.92
Protocol	FACS analysis	Hepa 1 6 Tumors_G2 Ms6760_D05_056	Macrophages	78	0.36
Protocol	FACS analysis	Hepa 1 6 Tumors_G2 Ms6760_D05_056	NK	954	4.17
Protocol	FACS analysis	Hepa 1 6 Tumors_G2 Ms6760_D05_056	NKT	11	0.05
Protocol	FACS analysis	Hepa 1 6 Tumors_G2 Ms6760_D05_056	Singlets	145779	91.84
Protocol	FACS analysis	Hepa 1 6 Tumors_G2 Ms6761_D06_057	All	112728	100
Protocol	FACS analysis	Hepa 1 6 Tumors_G2 Ms6761_D06_057	CD11b-	6162	33.87
Protocol	FACS analysis	Hepa 1 6 Tumors_G2 Ms6761_D06_057	CD11b+	12029	66.13
Protocol	FACS analysis	Hepa 1 6 Tumors_G2 Ms6761_D06_057	CD3+	4436	71.99
Protocol	FACS analysis	Hepa 1 6 Tumors_G2 Ms6761_D06_057	CD4+	1300	29.31
Protocol	FACS analysis	Hepa 1 6 Tumors_G2 Ms6761_D06_057	CD4+CD44+	1270	97.69
Protocol	FACS analysis	Hepa 1 6 Tumors_G2 Ms6761_D06_057	CD4+IFNg+	20	1.54
Protocol	FACS analysis	Hepa 1 6 Tumors_G2 Ms6761_D06_057	CD4+Ki67+	1245	95.77
Protocol	FACS analysis	Hepa 1 6 Tumors_G2 Ms6761_D06_057	CD4+PD-1+	158	12.15
Protocol	FACS analysis	Hepa 1 6 Tumors_G2 Ms6761_D06_057	CD45+	18191	18.58
Protocol	FACS analysis	Hepa 1 6 Tumors_G2 Ms6761_D06_057	CD8+	2846	64.16
Protocol	FACS analysis	Hepa 1 6 Tumors_G2 Ms6761_D06_057	CD8+CD44+	2706	95.08
Protocol	FACS analysis	Hepa 1 6 Tumors_G2 Ms6761_D06_057	CD8+GrazymeB+	828	29.09
Protocol	FACS analysis	Hepa 1 6 Tumors_G2 Ms6761_D06_057	CD8+IFNg+	68	2.39
Protocol	FACS analysis	Hepa 1 6 Tumors_G2 Ms6761_D06_057	CD8+Ki67+	2801	98.42
Protocol	FACS analysis	Hepa 1 6 Tumors_G2 Ms6761_D06_057	CD8+PD-1+	1040	36.54
Protocol	FACS analysis	Hepa 1 6 Tumors_G2 Ms6761_D06_057	F4/80-	10722	58.94
Protocol	FACS analysis	Hepa 1 6 Tumors_G2 Ms6761_D06_057	FSC vs SSC	105429	93.53
Protocol	FACS analysis	Hepa 1 6 Tumors_G2 Ms6761_D06_057	M1	6	14.29
Protocol	FACS analysis	Hepa 1 6 Tumors_G2 Ms6761_D06_057	M2	36	85.71
Protocol	FACS analysis	Hepa 1 6 Tumors_G2 Ms6761_D06_057	Macrophages	42	0.35
Protocol	FACS analysis	Hepa 1 6 Tumors_G2 Ms6761_D06_057	NK	584	5.45
Protocol	FACS analysis	Hepa 1 6 Tumors_G2 Ms6761_D06_057	NKT	9	0.08
Protocol	FACS analysis	Hepa 1 6 Tumors_G2 Ms6761_D06_057	Singlets	97903	92.86
Protocol	FACS analysis	Hepa 1 6 Tumors_G2 Ms6762_D07_058	All	154344	100
Protocol	FACS analysis	Hepa 1 6 Tumors_G2 Ms6762_D07_058	CD11b-	11272	35.08
Protocol	FACS analysis	Hepa 1 6 Tumors_G2 Ms6762_D07_058	CD11b+	20856	64.92
Protocol	FACS analysis	Hepa 1 6 Tumors_G2 Ms6762_D07_058	CD3+	7773	68.96
Protocol	FACS analysis	Hepa 1 6 Tumors_G2 Ms6762_D07_058	CD4+	2432	31.29
Protocol	FACS analysis	Hepa 1 6 Tumors_G2 Ms6762_D07_058	CD4+CD44+	2277	93.63
Protocol	FACS analysis	Hepa 1 6 Tumors_G2 Ms6762_D07_058	CD4+IFNg+	24	0.99
Protocol	FACS analysis	Hepa 1 6 Tumors_G2 Ms6762_D07_058	CD4+Ki67+	2131	87.62
Protocol	FACS analysis	Hepa 1 6 Tumors_G2 Ms6762_D07_058	CD4+PD-1+	465	19.12
Protocol	FACS analysis	Hepa 1 6 Tumors_G2 Ms6762_D07_058	CD45+	32128	23.35
Protocol	FACS analysis	Hepa 1 6 Tumors_G2 Ms6762_D07_058	CD8+	4845	62.33
Protocol	FACS analysis	Hepa 1 6 Tumors_G2 Ms6762_D07_058	CD8+CD44+	4427	91.37
Protocol	FACS analysis	Hepa 1 6 Tumors_G2 Ms6762_D07_058	CD8+GrazymeB+	1344	27.74
Protocol	FACS analysis	Hepa 1 6 Tumors_G2 Ms6762_D07_058	CD8+IFNg+	73	1.51
Protocol	FACS analysis	Hepa 1 6 Tumors_G2 Ms6762_D07_058	CD8+Ki67+	4605	95.05
Protocol	FACS analysis	Hepa 1 6 Tumors_G2 Ms6762_D07_058	CD8+PD-1+	1872	38.64
Protocol	FACS analysis	Hepa 1 6 Tumors_G2 Ms6762_D07_058	F4/80-	20463	63.69
Protocol	FACS analysis	Hepa 1 6 Tumors_G2 Ms6762_D07_058	FSC vs SSC	148886	96.46
Protocol	FACS analysis	Hepa 1 6 Tumors_G2 Ms6762_D07_058	M1	9	20.45
Protocol	FACS analysis	Hepa 1 6 Tumors_G2 Ms6762_D07_058	M2	34	77.27
Protocol	FACS analysis	Hepa 1 6 Tumors_G2 Ms6762_D07_058	Macrophages	44	0.21
Protocol	FACS analysis	Hepa 1 6 Tumors_G2 Ms6762_D07_058	NK	578	2.82
Protocol	FACS analysis	Hepa 1 6 Tumors_G2 Ms6762_D07_058	NKT	9	0.04
Protocol	FACS analysis	Hepa 1 6 Tumors_G2 Ms6762_D07_058	Singlets	137591	92.41
